# Supplementary material for: Bioaerosol Sampling Devices and Pretreatment for Bacterial Characterization: Theoretical Differences and a Field Experience in a Wastewater Treatment Plant
Source: Microorganisms. 2024 May 10;12(5):965. doi: 10.3390/microorganisms12050965 (PMC11124041; doi:10.3390/microorganisms12050965)
Supplement: Supplementary file 1 [file microorganisms-12-00965-s001.zip]

Archive with 2 entries (2 files):
- Table S3.xlsx
- Figure S1_Table S1, S2.pdf
